# Supplementary material for: Parallel Dysregulated Immune Response in Severe Forms of COVID-19 and Bacterial Sepsis via Single-Cell Transcriptome Sequencing
Source: Biomedicines. 2023 Mar 3;11(3):778. doi: 10.3390/biomedicines11030778 (PMC10045101; doi:10.3390/biomedicines11030778)
Supplement: Supplementary file 1 [file biomedicines-11-00778-s001.zip]

Archive with 1 entries (1 files):
- biomedicines-2160973-supplementary.pdf
